# Supplementary material for: Targeting Oxidative Stress and Mitochondrial Dysfunction in Diabetic Neuropathy: Mechanisms and Therapeutic Opportunities
Source: Antioxidants (Basel). 2026 Mar 13;15(3):367. doi: 10.3390/antiox15030367 (PMC13024170; doi:10.3390/antiox15030367)
Supplement: Supplementary file 1 [file antioxidants-15-00367-s001.zip]

Archive with 1 entries (1 files):
- antioxidants-4175281-supplementary.pdf
